# Supplementary material for: DNMT3A clonal hematopoiesis-driver mutations induce cardiac fibrosis by paracrine activation of fibroblasts
Source: Nat Commun. 2024 Jan 19;15:606. doi: 10.1038/s41467-023-43003-w (PMC10799021; doi:10.1038/s41467-023-43003-w)
Supplement: Supplementary file 4 — Source Data [file 41467_2023_43003_MOESM4_ESM.xlsx]

## Sheet: Figure 1
	Figure 1g
	Differential number of outgoing signals from monocytes (enriched in DNMT3A CHIP)
		Healthy	HFrEF
	FB	4	10
	CM	4	9
	EC	5	8
	PC	7	7
	NC	-2	7
	SMC	4	6

## Sheet: Figure 2
																							Figure 2b
	Figure 2a			Figure 2b			Figure 2d			Figure 2e			Figure 2f			Figure 2g			Figure 2h				DNMT3A protein, 2021-09-07
	Relative gene expression			Relative density ratio			Relative gene expression			Sum.intensity aSMA/			Relative gene expression			Contraction			Migration
				DNMT3A/alfa-tubulin						surface area phallo			Fold change			Normalized to control			Normalized to control
	siCtrl	siDNMT3A		siCtrl	siDNMT3A		+ M0 siCtrl	+ M0 siDNMT3A		+ M0 siCtrl	+ M0 siDNMT3A		+M0 siCtrl	+ M0 siDNMT3a		+ M0 siCtrl	+ M0 siDNMT3A		+ M0 siCtrl	+ M0 siDNMT3A
	0.019976	0.01026		0.203493	0.049531		0.048343	0.071758		659.153	1230.48		1.43688	1.61725		1.01416	1.13357		0.982061	1.16311
	0.032321	0.0116671		0.434629	0.073016		0.073418	0.085136		1049.41	1316.6		0.563115	1.87874		0.985842	1.08168		1.00944	1.04262
	0.033768	0.011726		0.258109	0.042448		0.077746	0.086305		955.559	1208.14		0.852374	2.19308		1.05685	1.44026		1.00899	1.02831
	0.028924	0.0127146					0.055897	0.085129					1.14763	1.33132		0.925548	1.13085		1.08372	1.2165
							0.021811	0.078202					0.924858	1.12174		1.0176	1.72807		0.976467	1.24241
													1.07514	1.33849					0.949527	0.915776
													1.12112	1.18938					1.0659	1.11045
													0.878883	0.947713					0.941775	0.939307			alfa-tubulin protein, 2021-09-07
																			1.01724	1.10025
																			1.03959	1.11847
																			0.947841	1.10758
																															M: Molecular weight protein standard, PageRuler Prestained Protein Ladder, 10 to 180 kDa (Thermo Scientific)

## Sheet: Figure 3
	Figure 3c			Figure 3d			Figure 3e			Figure 3f
	Frequency (beats per minute)			Area (pixels)			PDGFRα/DAPI surface area			αSMA intensity/DAPI surface area
	Normalized to control
	+M0 siCtrl	+M0 siDNMT3A		+M0 siCtrl	+M0 siDNMT3A		+M0 siCtrl	+M0 siDNMT3A		+M0 siCtrl	+M0 siDNMT3A
	1.61539	0.807692		26154	31401		0.769701	0.971222		0.678218	2.21782
	1.61539	0.538462		22704	21626		0.642959	0.705761		0.678218	2.66337
	1.07692	0.269231		26395	21697		0.57185	0.884968		1.64356	2.39109
	0.538462	0.807692		21114	20966		0.675145	0.968599
	0.807692	0.538462		21086	20008		0.717285
	0.538462	0.269231
	0.807692	0.269231

## Sheet: Figure 4
	Figure 4b				Figure 4e			Figure 4f			Figure 4i			Figure 4j
	Troponin (ng/ml)				Fibrosis area			Fibrosis area			Gene expression (UMI)			Gene expression (UMI)
					Normalized to WT			Normalized to WT
		Day 0, WT	Day 0, DNMT3AR882H		WT	DNMT3AR882H		WT	DNMT3AR882H		WT	DNMT3AR882H		WT	DNMT3AR882H
	764	28760	18040		0.9801	0.9786		1.05197	1.24593		3.17355	5.59083		0.749658	1.6572
	765	18600	16800		0.907	0.6843		0.836686	1.30252		3.01593	6.93525		0.545658	1.7499
	766	13720	17840		1.7367	1.1881		1.28217	1.42257		5.0034	7.56659		1	2.23899
	767	20800	16040		0.5687	0.7306		1.02805	1.38811
	801	24160	24000		0.8075	0.9642		0.801127	1.9481		WT	DNMT3AR882H
											1.31923	2.88214
											0.94509	2.05754
											0.98253	2.92574
											WT	DNMT3AR882H
											2.73103	3.17564
											2.37056	3.33893
											2.23186	3.54316

## Sheet: Figure 5
	Figure 5c				Figure 5d			Figure 5f			Figure 5g
	DNMT3A				Age distribution			Native T1, ms			Native T2, ms
	Gene regions				of CHIP patients,%
	MTase	Non-coding	ADD		40-60	60-80		No-CHIP	CHIP		No-CHIP	CHIP
	4	2	1		14.2857	33.3333		1197	1170		35	32
								1058	1288		37	36
								994	1120		43	39
								1162	1232		38	44
								1203	1260		41	45
								1262	1211		45	41
								997			52
								1057			37
								1142			37
								1238			43
								1221			37
								1114			38
								910			41
								1198			37
								997			35
								1242			39
								927			46
								1190			40
								1064			35
								1206			35
								1109			34
								1177			39
								1173			41
								1178			40
								1187			42
								1178			38
								1164			39

## Sheet: Figure 6
	Figure 6j
	HB-EGF concentration
	(pg/ml serum)
	No-CHIP	CHIP
	25.7128	42.5492
	26.5916	23.4931
	19.4043	40.1066
	43.7617	33.8853
	18.4768	36.8104
	50.9258	52.103
	26.5916	60.6081
	16.5977	119.725
	22.1444	1340.99
	26.1528	54.8327

## Sheet: Figure 7
																													Figure 7c
	Figure 7a			Figure 7b			Figure 7c			Figure 7d			Figure 7f			Figure 7h			Figure 7e			Figure 7g			Figure 7i				DNMT3A protein, 2022-03-11
	Relative gene expression (2-ΔCt)			Relative gene expression (2-ΔCt)			Relative density ratio			sum intensity αSMA/			Frequency (beats per minute)			PDGFRα/DAPI			PH3+ nuclei/ DAPI count			Area (pixels)			Col1a/DAPI
	Fold change			Fold change			DNMT3A/α-tubulin			surface area phallo			Fold change control			sum surface area									sum surface area
	siCtrl	siDNMT3A		siCtrl	siDNMT3A		siCtrl	siDNMT3A		Ctrl	+ HB-EGF		Ctrl	+HB-EGF		Ctrl	+HB-EGF		Ctrl	+HB-EGF		Ctrl	+HB-EGF		Ctrl	+HB-EGF
	0.575007	0.217133		1.20159	0.887522		0.437934	0.112102		427.4	679.85		1.33333	0.5		0.316611	0.445975		0.25	0.5		30523	23321		0.155583	0.188475
	0.782231	0.37802		0.784985	1.14533		0.500478	0.127504		416.799	547.382		0.666667	0.166667		0.348587	0.491288		0.455556	0.520833		20018	20734		0.137133	0.183021
	1.21777	0.501344		1.01343	1.09584		0.524978	0.122169		462.123	658.104		1.06667	0.5		0.379675	0.54344		0.478975	0.583333		22469	22997		0.154289	0.191436
	0.844378	0.566831		0.964571	1.66106		0.574959	0.081052					1.33333	0.5					0.4	0.589015			18206
	1.15562	0.692851		1.03543	1.85789								0.8									21713	21590
	0.938859	0.384263		1.01208	1.08351		Relative density ratio						0.8
	0.960325	0.332472		0.986811	1.25049		HBEGF/alfa-tubulin
	1.03967	0.462983		1.00111	1.08157
	1.16128	0.623519		1.09949	1.32635		siCtrl	siDNMT3A
	0.976183	0.307098		0.921293	0.863278		0.152323	0.466388
	0.860958	0.2643		0.877839	0.744405		0.247965	0.493862
	1.00158	0.518128		1.10138	1.57617		0.292969	0.358214
							0.227558	0.344661																					HB-EGF protein, 2022-03-11
																													alfa-tubulin protein, 2022-03-11
																																		M: Molecular weight protein standard, Presicion Plus Protein Dual Color Standards (Bio-Rad)

## Sheet: Figure 8
	Figure 8a					Figure 8b			Figure 8c			Figure 8f					Figure 8h					Figure 8j					Figure 8c
																												phosphoAkt protein, 2022-06-28
	Mean pixel density					pEGFR			Protein expression			αSMA intensity/phalloidin area					αSMA intensity/DAPI surface area					aSMA sum intensity/phalloidin area
	Fold change control					Mean pixel density			pAkt/Akt
	pEGFR	pPDGFRb	c-Jun	MSK1/2		+M0 siCtrl	+M0 siDNMT3A		Ctrl	+HB-EGF		114.694	216.168	105.139	128.282		0.678218	2.21782	1.42079	1.26733		1.14667	2.68836	1.08128	0.939044
	1.21505	0.902927	1.22381	1.06502		1165	1651.25		0.204119	0.262668		133.115	191.864	153.855	105.817		0.678218	2.66337	0.584158	1.13861		0.99952	1.79179	0.56138	0.707772
	1.3911	1.21457	1.03026	1.28834		1490	1890.5		0.19921	0.298137		120.652	145.014	82.4682	138.224		1.64356	2.39109	0.360396	0.90099		0.483604	1.29231	0.504282	0.698164
	1.6812	1.47221	1.13276	1.04113		1422	2284.75		0.241472	0.242296		116.716	132.954	115.511	107.839							0.989666	1.29019	0.901	0.894256
									Protein expression			DAPI count					Frequency (beats per minute)
									pAkt/Akt								Normalized to untreated control
									+M0 siCtrl	+M0 siDNMT3A		37.3333	48.3333	45.3333	48.6667		1	0.5	0.533333	0.8
									0.0386934	0.495764		48	74	56.6667	44		1	0.333333	0.266667	0.8
									0.0864589	0.557615		41.3333	43	30.6667	37		0.666667	0.166667	1.06667	0.8
									0.278463	0.396119		42.3333	41.6667	45.6667	34.6667		0.533333	0.5	0.533333	1.06667
																	0.8	0.533333	1.33333	1.06667
																	0.533333	0.266667
																	0.8	0.266667
																												Akt protein, 2022-06-28
																																	M: Molecular weight protein standard, PageRuler Prestained Protein Ladder, 10 to 180 kDa (Thermo Scientific)

## Sheet: Suppl. Figure 3
	Supplementary Figure 3a			Supplementary Figure 3b			Supplementary Figure 3c			Supplementary Figure 4d
	Relative gene expression(2-ΔCt)			PH3 positive cells/DAPI count			ULEX/DAPI surface area			DAPI count
	+ M0 siCtrl	+ M0 siDNMT3A		+ M0 siCtrl	+ M0 siDNMT3A		+ M0 siCtrl	+ M0 siDNMT3A		+ M0 siCtrl	+ M0 siDNMT3A
	1	1.74602		35.3986	48.6111		0.523198	1.16662		53.6667	46.6667
	1	1.93244		45.8871	51.5989		0.628093	0.494906		46.6667	50.3333
	1	2.34323		50.3865	71.6432		0.245758	0.530681		49.6667	40
							0.985728	0.603097
	Relative gene expression(2-ΔCt)						0.146709
	+ M0 siCtrl	+ M0 siDNMT3A
	1	1.6156
	1	1.25497
	1	1.81167

## Sheet: Suppl. Figure 4
	Supplementary Figure 4a			Supplementary Figure 4b			Supplementary Figure 4c
	Fibrosis area			CD68/IB4 volume (μm3)			CD68/IB4 volume (μm3)
	Normalized to WT			Normalized to WT			Normalized to WT
	WT	DNMT3AR882H		WT	DNMT3AR882H		WT	DNMT3AR882H
	0.759524	1.68912		0.222162	0.727583		0.668276	2.5993
	0.787738	1.00693		1.88889	0.369762		0.950437	1.62272
	1.45274	1.56653		0.888944	0.404468		1.38129	2.94717

[truncated: 4 more sheets: Suppl. Figure 5, Suppl. Figure 7, Suppl. Figure 8, Suppl. Figure 9]
